# Supplementary material for: Extracellular Electron Transfer May Be an Overlooked Contribution to Pelagic Respiration in Humic-Rich Freshwater Lakes
Source: mSphere. 2019 Jan 23;4(1):e00436-18. doi: 10.1128/mSphere.00436-18 (PMC6344600; doi:10.1128/mSphere.00436-18)
Supplement: TABLE S1 [file mSphere.00436-18-st001.xlsx]

## Sheet: Table S1
Table S1. Lake characteristicsa
Lake	Mendota	Trout Bog
GPS location	43.100oN, 89.405oW	46.041oN, 89.686oW
Lake type	Drainage lake	Seepage lake
Surface area (ha)	3938	1.1
Mean depth (m)	12.8	5.6
Max depth (m)	25.3	7.9
pH	8.3	5.2
Primary carbon source	Phytoplankton	Terrestrial subsidies
DOC (mg/L)	5	20
Soluble Fe (μg/L)	5	402
Trophic state	Eutrophic	Dystrophic
Footnote:
aData from NTL-LTER https://lter.limnology.wisc.edu, averaged from the study years. DOC = Dissolved organic carbon.
