# Supplementary material for: Extracellular Electron Transfer May Be an Overlooked Contribution to Pelagic Respiration in Humic-Rich Freshwater Lakes
Source: mSphere. 2019 Jan 23;4(1):e00436-18. doi: 10.1128/mSphere.00436-18 (PMC6344600; doi:10.1128/mSphere.00436-18)
Supplement: TABLE S2 [file mSphere.00436-18-st002.xlsx]

## Sheet: Table S2
Table S2. List of MHCs that might be involved in EET in the metagenomes
MHC gene locus tag in metagenomea	IMG metagenome ID	Metagenome name	No. of heme-binding sites	Associated PCC porin-coding gene locus tagb	Homologous MHC in a putative PCCb	Putative EET gene type	Raw coverage depth in metagenomec	Normalized abundance in metagenomec	MAG or the best BLASTN match among MAGsd
									DNA sequencer percent identity to MAG (%)	MAG name	MAG IMG genome ID	MAG classification - Phylum	MAG classification - Class	MAG classification - Order	MAG classification - family	MAG classification - Genus
B570J40625_10000161326	3300002835	ME	10			Outer surface MHC	58	0.000646872	MAG	ME17476	2582580540
B570J40625_1000030285	3300002835	ME	10	B570J40625_1000030286		Other putative PCC	147	0.00163949	MAG	ME9104	2582580609	Proteobacteria	Gammaproteobacteria	Xanthomonadales
B570J40625_1000030288	3300002835	ME	10	B570J40625_1000030286		Other putative PCC	147	0.00163949	MAG	ME9104	2582580609	Proteobacteria	Gammaproteobacteria	Xanthomonadales
B570J40625_10000375815	3300002835	ME	7			Outer surface MHC	71	0.000791861	MAG	ME9495	2582580613	Bacteroidetes
B570J40625_1000052927	3300002835	ME	26	B570J40625_1000052928		Other putative PCC	50	0.000557649	MAG	ME12555	2582580522	Planctomycetes
B570J40625_1000052929	3300002835	ME	16	B570J40625_1000052928		Other putative PCC	50	0.000557649	MAG	ME12555	2582580522	Planctomycetes
B570J40625_1000086584	3300002835	ME	10	B570J40625_1000086585		Other putative PCC	212	0.00236443	75.326	ME9104	2582580609	Proteobacteria	Gammaproteobacteria	Xanthomonadales
B570J40625_1000086587	3300002835	ME	10	B570J40625_1000086585		Other putative PCC	212	0.00236443
B570J40625_1000156889	3300002835	ME	10			Outer surface MHC	32	0.000356895
B570J40625_1000173263	3300002835	ME	10	B570J40625_1000173265		Other putative PCC	24	0.000267671
B570J40625_1000173266	3300002835	ME	10	B570J40625_1000173265		Other putative PCC	24	0.000267671
B570J40625_1000248871	3300002835	ME	6	B570J40625_1000248876		ombB-omaB-omcB	238	0.00265441	MAG	ME3293	2582580566	Proteobacteria	Gammaproteobacteria	Methylococcales	Methylococcaceae	Methylobacter
B570J40625_1000248873	3300002835	ME	6	B570J40625_1000248876		ombB-omaB-omcB	238	0.00265441	MAG	ME3293	2582580566	Proteobacteria	Gammaproteobacteria	Methylococcales	Methylococcaceae	Methylobacter
B570J40625_1000248874	3300002835	ME	8	B570J40625_1000248876		ombB-omaB-omcB	238	0.00265441	MAG	ME3293	2582580566	Proteobacteria	Gammaproteobacteria	Methylococcales	Methylococcaceae	Methylobacter
B570J40625_1000248875	3300002835	ME	7	B570J40625_1000248876		ombB-omaB-omcB	238	0.00265441	MAG	ME3293	2582580566	Proteobacteria	Gammaproteobacteria	Methylococcales	Methylococcaceae	Methylobacter
B570J40625_1000248878	3300002835	ME	8	B570J40625_1000248876		ombB-omaB-omcB	238	0.00265441	MAG	ME3293	2582580566	Proteobacteria	Gammaproteobacteria	Methylococcales	Methylococcaceae	Methylobacter
B570J40625_1000300092	3300002835	ME	7	B570J40625_1000300093		Other putative PCC	75	0.000836473
B570J40625_1000307981	3300002835	ME	5			Outer surface MHC	24	0.000267671	MAG	ME6031	2582580590	Bacteroidetes	Sphingobacteriia	Sphingobacteriales	Saprospiraceae
B570J40625_1000327874	3300002835	ME	5			Outer surface MHC	65	0.000724943	MAG	ME17476	2582580540
B570J40625_1000612911	3300002835	ME	10			Outer surface MHC	27	0.00030113
B570J40625_1000624033	3300002835	ME	10	B570J40625_1000624032		Other putative PCC	45	0.000501884
B570J40625_1000707761	3300002835	ME	5	B570J40625_1000707762		Other putative PCC	80	0.000892238
B570J40625_1000745991	3300002835	ME	6	B570J40625_1000745993		Other putative PCC	49	0.000546496
B570J40625_1000764194	3300002835	ME	9			Outer surface MHC	51	0.000568802
B570J40625_1000802604	3300002835	ME	18		Homolog of a putative PCC MHC (IMG gene ID 2681857380)	Other putative PCC	50	0.000557649	MAG	ME28789	2582580556	Proteobacteria	Betaproteobacteria	Rhodocyclales	Rhodocyclaceae	Methyloversatilis
B570J40625_1000811733	3300002835	ME	5	B570J40625_1000811732		Other putative PCC	48	0.000535343
B570J40625_1000953394	3300002835	ME	7	B570J40625_1000953393		MtrAB/MtoAB/PioAB	30	0.000334589
B570J40625_1001105431	3300002835	ME	10	B570J40625_1001105432		Other putative PCC	29	0.000323436
B570J40625_1001420442	3300002835	ME	9			Outer surface MHC	34	0.000379201
B570J40625_1002606991	3300002835	ME	8		Homolog of TBL_comb47_HYPODRAFT_100100145	MtrAB/MtoAB/PioAB	18	0.000200753
B570J40625_1002661113	3300002835	ME	5			Outer surface MHC	47	0.00052419
B570J40625_1002912852	3300002835	ME	8	B570J40625_1002912851		MtrAB/MtoAB/PioAB	26	0.000289977
B570J40625_1003173931	3300002835	ME	5			Outer surface MHC	18	0.000200753
B570J40625_1003765631	3300002835	ME	10		Homolog of B570J40625_1000086587	Other putative PCC	61	0.000680331
B570J40625_1005585431	3300002835	ME	5			Outer surface MHC	61	0.000680331
B570J40625_1006033652	3300002835	ME	7		Homolog of TBL_comb47_HYPODRAFT_100100144	MtrAB/MtoAB/PioAB	22	0.000245365
B570J40625_1006741131	3300002835	ME	5			Outer surface MHC	12	0.000133836
B570J40625_1008808171	3300002835	ME	9		Homolog of a MtrA protein (IMG gene ID 2722501800)	MtrAB/MtoAB/PioAB	18	0.000200753
B570J40625_1010040961	3300002835	ME	5		Homolog of TBL_comb47_HYPODRAFT_100100144	MtrAB/MtoAB/PioAB	31	0.000345742
TBL_comb47_HYPODRAFT_10000014148	3300000553	TH	10	TBL_comb47_HYPODRAFT_10000014147		MtrAB/MtoAB/PioAB	72	0.00555856	MAG	TH2922	2593339183	Proteobacteria	Deltaproteobacteria	Desulfobacterales	Desulfobulbaceae	Desulfobulbus
TBL_comb47_HYPODRAFT_10000019204	3300000553	TH	23		Homolog of TBL_comb47_HYPODRAFT_100057139	Other putative PCC	30	0.00231607	100	TH6286	2582580702	Bacteroidetes	Bacteroidia	Bacteroidales
TBL_comb47_HYPODRAFT_1000004229	3300000553	TH	9			Outer surface MHC	30	0.00231607	MAG	TH5629	2582580697	Ignavibacteria	Ignavibacteria	Ignavibacteriales	Ignavibacteriaceae
TBL_comb47_HYPODRAFT_1000018028	3300000553	TH	6	TBL_comb47_HYPODRAFT_1000018033		Other putative PCC	61	0.00470933	MAG	TH2086	2593339179	Bacteroidetes	Bacteroidia	Bacteroidales
TBL_comb47_HYPODRAFT_1000018031	3300000553	TH	7	TBL_comb47_HYPODRAFT_1000018033		Other putative PCC	61	0.00470933	MAG	TH2086	2593339179	Bacteroidetes	Bacteroidia	Bacteroidales
TBL_comb47_HYPODRAFT_1000018035	3300000553	TH	6	TBL_comb47_HYPODRAFT_1000018033		Other putative PCC	61	0.00470933	MAG	TH2086	2593339179	Bacteroidetes	Bacteroidia	Bacteroidales
TBL_comb47_HYPODRAFT_1000018767	3300000553	TH	9			Outer surface MHC	67	0.00517255	MAG	TH2922	2593339183	Proteobacteria	Deltaproteobacteria	Desulfobacterales	Desulfobulbaceae	Desulfobulbus
TBL_comb47_HYPODRAFT_1000025819	3300000553	TH	7	TBL_comb47_HYPODRAFT_1000025818		Other putative PCC	58	0.00447773	MAG	TH3004	2582580668	Verrucomicrobia	Verrucomicrobiae	Verrucomicrobiales	Verrucomicrobia subdivision 3
TBL_comb47_HYPODRAFT_1000025820	3300000553	TH	9	TBL_comb47_HYPODRAFT_1000025818		Other putative PCC	58	0.00447773	MAG	TH3004	2582580668	Verrucomicrobia	Verrucomicrobiae	Verrucomicrobiales	Verrucomicrobia subdivision 3
TBL_comb47_HYPODRAFT_1000035756	3300000553	TH	9			Outer surface MHC	103	0.00795183	MAG	TH1998	2582580654	Proteobacteria	Epsilonproteobacteria	Campylobacterales	Helicobacteraceae	Sulfurimonas
TBL_comb47_HYPODRAFT_1000039958	3300000553	TH	8	TBL_comb47_HYPODRAFT_1000039960		Other putative PCC	132	0.0101907	MAG	TH1542	2582580653	Proteobacteria	Betaproteobacteria	Burkholderiales	Comamonadaceae	Albidiferax
TBL_comb47_HYPODRAFT_1000040221	3300000553	TH	6	TBL_comb47_HYPODRAFT_1000040223		ombB-omaB-omcB	27	0.00208446	MAG	TH5354	2582580695	Ignavibacteria
TBL_comb47_HYPODRAFT_1000040222	3300000553	TH	14	TBL_comb47_HYPODRAFT_1000040223		ombB-omaB-omcB	27	0.00208446	MAG	TH5354	2582580695	Ignavibacteria
TBL_comb47_HYPODRAFT_1000040225	3300000553	TH	16	TBL_comb47_HYPODRAFT_1000040223		ombB-omaB-omcB	27	0.00208446	MAG	TH5354	2582580695	Ignavibacteria
TBL_comb47_HYPODRAFT_1000040229	3300000553	TH	13	TBL_comb47_HYPODRAFT_1000040223		ombB-omaB-omcB	27	0.00208446	MAG	TH5354	2582580695	Ignavibacteria
TBL_comb47_HYPODRAFT_100004228	3300000553	TH	22	TBL_comb47_HYPODRAFT_1000042210		Other putative PCC	73	0.00563576	MAG	TH3273	2582580672	Acidobacteria	Holophagae	Holophagales	Holophagaceae	Geothrix
TBL_comb47_HYPODRAFT_1000081339	3300000553	TH	6	TBL_comb47_HYPODRAFT_1000081341		Other putative PCC	27	0.00208446	MAG	TH6286	2582580702	Bacteroidetes	Bacteroidia	Bacteroidales
TBL_comb47_HYPODRAFT_1000081342	3300000553	TH	7	TBL_comb47_HYPODRAFT_1000081341		Other putative PCC	27	0.00208446	MAG	TH6286	2582580702	Bacteroidetes	Bacteroidia	Bacteroidales
TBL_comb47_HYPODRAFT_1000081344	3300000553	TH	19	TBL_comb47_HYPODRAFT_1000081341		Other putative PCC	27	0.00208446	MAG	TH6286	2582580702	Bacteroidetes	Bacteroidia	Bacteroidales
TBL_comb47_HYPODRAFT_1000086425	3300000553	TH	10			Outer surface MHC	32	0.00247047	MAG	TH4645	2582580689	Proteobacteria	Deltaproteobacteria	Desulfuromonadales	Geobacteraceae
TBL_comb47_HYPODRAFT_1000119337	3300000553	TH	8	TBL_comb47_HYPODRAFT_1000119336		MtrAB/MtoAB/PioAB	32	0.00247047	MAG	TH3552	2582580677	Proteobacteria	Gammaproteobacteria	Methylococcales	Methylococcaceae	Methylobacter
TBL_comb47_HYPODRAFT_100012791	3300000553	TH	10			Outer surface MHC	123	0.00949587	MAG	TH1542	2582580653	Proteobacteria	Betaproteobacteria	Burkholderiales	Comamonadaceae	Albidiferax
TBL_comb47_HYPODRAFT_1000135224	3300000553	TH	5	TBL_comb47_HYPODRAFT_1000135223		ombB-omaB-omcB	33	0.00254767	MAG	TH4645	2582580689	Proteobacteria	Deltaproteobacteria	Desulfuromonadales	Geobacteraceae
TBL_comb47_HYPODRAFT_1000135225	3300000553	TH	9	TBL_comb47_HYPODRAFT_1000135223		ombB-omaB-omcB	33	0.00254767	MAG	TH4645	2582580689	Proteobacteria	Deltaproteobacteria	Desulfuromonadales	Geobacteraceae
TBL_comb47_HYPODRAFT_1000135228	3300000553	TH	11	TBL_comb47_HYPODRAFT_1000135223		ombB-omaB-omcB	33	0.00254767	MAG	TH4645	2582580689	Proteobacteria	Deltaproteobacteria	Desulfuromonadales	Geobacteraceae
TBL_comb47_HYPODRAFT_1000142533	3300000553	TH	7	TBL_comb47_HYPODRAFT_1000142532		MtrAB/MtoAB/PioAB	173	0.013356	MAG	TH941	2593339177	Proteobacteria	Betaproteobacteria	Burkholderiales	Burkholderiaceae	Polynucleobacter
TBL_comb47_HYPODRAFT_1000149831	3300000553	TH	9			Outer surface MHC	32	0.00247047	MAG	TH5629	2582580697	Ignavibacteria	Ignavibacteria	Ignavibacteriales	Ignavibacteriaceae
TBL_comb47_HYPODRAFT_1000168323	3300000553	TH	9			Outer surface MHC	59	0.00455493	MAG	TH3004	2582580668	Verrucomicrobia	Verrucomicrobiae	Verrucomicrobiales	Verrucomicrobia subdivision 3
TBL_comb47_HYPODRAFT_1000213217	3300000553	TH	9			Outer surface MHC	71	0.00548136	73.053	TH2746	2582580664	Verrucomicrobia	Verrucomicrobiae	Verrucomicrobiales	Verrucomicrobiaceae	Akkermansia
TBL_comb47_HYPODRAFT_100022325	3300000553	TH	16			Outer surface MHC	33	0.00254767	MAG	TH4645	2582580689	Proteobacteria	Deltaproteobacteria	Desulfuromonadales	Geobacteraceae
TBL_comb47_HYPODRAFT_100022326	3300000553	TH	16			Outer surface MHC	33	0.00254767	MAG	TH4645	2582580689	Proteobacteria	Deltaproteobacteria	Desulfuromonadales	Geobacteraceae
TBL_comb47_HYPODRAFT_100022327	3300000553	TH	20			Outer surface MHC	33	0.00254767	MAG	TH4645	2582580689	Proteobacteria	Deltaproteobacteria	Desulfuromonadales	Geobacteraceae
TBL_comb47_HYPODRAFT_100026329	3300000553	TH	10	TBL_comb47_HYPODRAFT_100026328		MtrAB/MtoAB/PioAB	29	0.00223886	MAG	TH5891	2582580700	Proteobacteria	Betaproteobacteria	Burkholderiales	Comamonadaceae	Albidiferax
TBL_comb47_HYPODRAFT_1000301411	3300000553	TH	6	TBL_comb47_HYPODRAFT_100030149		Other putative PCC	40	0.00308809	77.629	TH2086	2593339179	Bacteroidetes	Bacteroidia	Bacteroidales
TBL_comb47_HYPODRAFT_100030143	3300000553	TH	6	TBL_comb47_HYPODRAFT_100030149		Other putative PCC	40	0.00308809	82.012	TH2086	2593339179	Bacteroidetes	Bacteroidia	Bacteroidales
TBL_comb47_HYPODRAFT_100030147	3300000553	TH	7	TBL_comb47_HYPODRAFT_100030149		Other putative PCC	40	0.00308809	86.432	TH2086	2593339179	Bacteroidetes	Bacteroidia	Bacteroidales
TBL_comb47_HYPODRAFT_100034972	3300000553	TH	10		Homolog of TBL_comb48_EPIDRAFT_10016951	ombB-omaB-omcB	549	0.042384	MAG	TH254	2582580662	Acidobacteria	Holophagae	Holophagales	Holophagaceae	Geothrix
TBL_comb47_HYPODRAFT_1000353814	3300000553	TH	7	TBL_comb47_HYPODRAFT_1000353813		Other putative PCC	27	0.00208446	MAG	TH2747	2582580665	Verrucomicrobia	Verrucomicrobiae	Verrucomicrobiales	Verrucomicrobia subdivision 3
TBL_comb47_HYPODRAFT_1000353815	3300000553	TH	9	TBL_comb47_HYPODRAFT_1000353813		Other putative PCC	27	0.00208446	MAG	TH2747	2582580665	Verrucomicrobia	Verrucomicrobiae	Verrucomicrobiales	Verrucomicrobia subdivision 3
TBL_comb47_HYPODRAFT_1000361712	3300000553	TH	7	TBL_comb47_HYPODRAFT_1000361710		Other putative PCC	22	0.00169845	90	TH2086	2593339179	Bacteroidetes	Bacteroidia	Bacteroidales
TBL_comb47_HYPODRAFT_1000361715	3300000553	TH	6	TBL_comb47_HYPODRAFT_1000361710		Other putative PCC	22	0.00169845	87.583	TH2086	2593339179	Bacteroidetes	Bacteroidia	Bacteroidales
TBL_comb47_HYPODRAFT_100036178	3300000553	TH	6	TBL_comb47_HYPODRAFT_1000361710		Other putative PCC	22	0.00169845	77.049	TH2086	2593339179	Bacteroidetes	Bacteroidia	Bacteroidales
TBL_comb47_HYPODRAFT_1000365612	3300000553	TH	7	TBL_comb47_HYPODRAFT_1000365613		Other putative PCC	43	0.00331969	MAG	TH2746	2582580664	Verrucomicrobia	Verrucomicrobiae	Verrucomicrobiales	Verrucomicrobiaceae	Akkermansia
TBL_comb47_HYPODRAFT_100036972	3300000553	TH	10			Outer surface MHC	103	0.00795183	MAG	TH1542	2582580653	Proteobacteria	Betaproteobacteria	Burkholderiales	Comamonadaceae	Albidiferax
TBL_comb47_HYPODRAFT_100038057	3300000553	TH	9	TBL_comb47_HYPODRAFT_100038059		Other putative PCC	287	0.022157	MAG	TH545	2593339176	Proteobacteria	Betaproteobacteria	Methylophilales	Methylophilaceae	Methylotenera
TBL_comb47_HYPODRAFT_100051804	3300000553	TH	7	TBL_comb47_HYPODRAFT_100051802		Other putative PCC	20	0.00154404
TBL_comb47_HYPODRAFT_100051806	3300000553	TH	6	TBL_comb47_HYPODRAFT_100051802		Other putative PCC	20	0.00154404
TBL_comb47_HYPODRAFT_100052896	3300000553	TH	10	TBL_comb47_HYPODRAFT_100052897		MtrAB/MtoAB/PioAB	61	0.00470933	MAG	TH3415	2582580674	Proteobacteria	Betaproteobacteria	Gallionellales	Gallionellaceae	Gallionella
TBL_comb47_HYPODRAFT_100054601	3300000553	TH	9			Outer surface MHC	58	0.00447773	MAG	TH3273	2582580672	Acidobacteria	Holophagae	Holophagales	Holophagaceae	Geothrix
TBL_comb47_HYPODRAFT_1000571311	3300000553	TH	7	TBL_comb47_HYPODRAFT_1000571310		Other putative PCC	26	0.00200726	MAG	TH6286	2582580702	Bacteroidetes	Bacteroidia	Bacteroidales
TBL_comb47_HYPODRAFT_100057138	3300000553	TH	20	TBL_comb47_HYPODRAFT_1000571310		Other putative PCC	26	0.00200726	MAG	TH6286	2582580702	Bacteroidetes	Bacteroidia	Bacteroidales
TBL_comb47_HYPODRAFT_100057139	3300000553	TH	18	TBL_comb47_HYPODRAFT_1000571310		Other putative PCC	26	0.00200726	MAG	TH6286	2582580702	Bacteroidetes	Bacteroidia	Bacteroidales
TBL_comb47_HYPODRAFT_1000639210	3300000553	TH	5	TBL_comb47_HYPODRAFT_100063929		ombB-omaB-omcB	33	0.00254767	MAG	TH4565	2582580687	Acidobacteria	Holophagae	Holophagales
TBL_comb47_HYPODRAFT_1000639211	3300000553	TH	5	TBL_comb47_HYPODRAFT_100063929		ombB-omaB-omcB	33	0.00254767	MAG	TH4565	2582580687	Acidobacteria	Holophagae	Holophagales
TBL_comb47_HYPODRAFT_100064101	3300000553	TH	7			Outer surface MHC	51	0.00393731	MAG	TH3815	2582580680	Actinobacteria	Actinobacteria	Solirubrobacterales
TBL_comb47_HYPODRAFT_100064103	3300000553	TH	11			Outer surface MHC	51	0.00393731	MAG	TH3815	2582580680	Actinobacteria	Actinobacteria	Solirubrobacterales
TBL_comb47_HYPODRAFT_100064104	3300000553	TH	11			Outer surface MHC	51	0.00393731	MAG	TH3815	2582580680	Actinobacteria	Actinobacteria	Solirubrobacterales
TBL_comb47_HYPODRAFT_100064105	3300000553	TH	15			Outer surface MHC	51	0.00393731	MAG	TH3815	2582580680	Actinobacteria	Actinobacteria	Solirubrobacterales
TBL_comb47_HYPODRAFT_100071261	3300000553	TH	9			Outer surface MHC	32	0.00247047	MAG	TH4645	2582580689	Proteobacteria	Deltaproteobacteria	Desulfuromonadales	Geobacteraceae
TBL_comb47_HYPODRAFT_100071747	3300000553	TH	10	TBL_comb47_HYPODRAFT_100071749		ombB-omaB-omcB	31	0.00239327	MAG	TH5629	2582580697	Ignavibacteria	Ignavibacteria	Ignavibacteriales	Ignavibacteriaceae
TBL_comb47_HYPODRAFT_100071748	3300000553	TH	14	TBL_comb47_HYPODRAFT_100071749		ombB-omaB-omcB	31	0.00239327	MAG	TH5629	2582580697	Ignavibacteria	Ignavibacteria	Ignavibacteriales	Ignavibacteriaceae
TBL_comb47_HYPODRAFT_1000770010	3300000553	TH	6	TBL_comb47_HYPODRAFT_100077005		Other putative PCC	24	0.00185285
TBL_comb47_HYPODRAFT_100077003	3300000553	TH	6	TBL_comb47_HYPODRAFT_100077005		Other putative PCC	24	0.00185285	78.231	TH2086	2593339179	Bacteroidetes	Bacteroidia	Bacteroidales
TBL_comb47_HYPODRAFT_100077007	3300000553	TH	7	TBL_comb47_HYPODRAFT_100077005		Other putative PCC	24	0.00185285	86.774	TH2086	2593339179	Bacteroidetes	Bacteroidia	Bacteroidales
TBL_comb47_HYPODRAFT_100079111	3300000553	TH	17	TBL_comb47_HYPODRAFT_100079113		Other putative PCC	36	0.00277928
TBL_comb47_HYPODRAFT_100081907	3300000553	TH	7	TBL_comb47_HYPODRAFT_100081906		Other putative PCC	73	0.00563576
TBL_comb47_HYPODRAFT_100081991	3300000553	TH	11			Outer surface MHC	29	0.00223886
TBL_comb47_HYPODRAFT_100083047	3300000553	TH	7	TBL_comb47_HYPODRAFT_100083046		Other putative PCC	59	0.00455493
TBL_comb47_HYPODRAFT_100083048	3300000553	TH	8	TBL_comb47_HYPODRAFT_100083046		Other putative PCC	59	0.00455493
TBL_comb47_HYPODRAFT_100083123	3300000553	TH	8	TBL_comb47_HYPODRAFT_100083124		Other putative PCC	50	0.00386011	MAG	TH3273	2582580672	Acidobacteria	Holophagae	Holophagales	Holophagaceae	Geothrix
TBL_comb47_HYPODRAFT_100089397	3300000553	TH	8	TBL_comb47_HYPODRAFT_100089396		Other putative PCC	559	0.043156	MAG	TH254	2582580662	Acidobacteria	Holophagae	Holophagales	Holophagaceae	Geothrix
TBL_comb47_HYPODRAFT_100090048	3300000553	TH	10			Outer surface MHC	544	0.041998	MAG	TH254	2582580662	Acidobacteria	Holophagae	Holophagales	Holophagaceae	Geothrix
TBL_comb47_HYPODRAFT_100096214	3300000553	TH	13	TBL_comb47_HYPODRAFT_100096217		Other putative PCC	32	0.00247047	MAG	TH4645	2582580689	Proteobacteria	Deltaproteobacteria	Desulfuromonadales	Geobacteraceae
TBL_comb47_HYPODRAFT_100096216	3300000553	TH	5	TBL_comb47_HYPODRAFT_100096217		Other putative PCC	32	0.00247047	MAG	TH4645	2582580689	Proteobacteria	Deltaproteobacteria	Desulfuromonadales	Geobacteraceae
TBL_comb47_HYPODRAFT_100096219	3300000553	TH	9	TBL_comb47_HYPODRAFT_100096217		Other putative PCC	32	0.00247047	MAG	TH4645	2582580689	Proteobacteria	Deltaproteobacteria	Desulfuromonadales	Geobacteraceae
TBL_comb47_HYPODRAFT_100097742	3300000553	TH	10	TBL_comb47_HYPODRAFT_100097743		MtrAB/MtoAB/PioAB	365	0.0281788	MAG	TH433	2582580684	Proteobacteria	Deltaproteobacteria	Desulfobacterales	Desulfobulbaceae	Desulfocapsa
TBL_comb47_HYPODRAFT_100098402	3300000553	TH	5	TBL_comb47_HYPODRAFT_100098401		ombB-omaB-omcB	40	0.00308809
TBL_comb47_HYPODRAFT_100098403	3300000553	TH	5	TBL_comb47_HYPODRAFT_100098401		ombB-omaB-omcB	40	0.00308809	93.548	TE911	2582580648	Acidobacteria	Holophagae	Holophagales	Holophagaceae	Geothrix
TBL_comb47_HYPODRAFT_100098404	3300000553	TH	10	TBL_comb47_HYPODRAFT_100098401		ombB-omaB-omcB	40	0.00308809	75.669	TE911	2582580648	Acidobacteria	Holophagae	Holophagales	Holophagaceae	Geothrix
TBL_comb47_HYPODRAFT_100098731	3300000552	TH	>5	TBL_comb47_HYPODRAFT_100098733		ombB-omaB-omcB	34	0.00262487	MAG	TH4645	2582580689	Proteobacteria	Deltaproteobacteria	Desulfuromonadales	Geobacteraceae
TBL_comb47_HYPODRAFT_100098732	3300000553	TH	5	TBL_comb47_HYPODRAFT_100098733		ombB-omaB-omcB	34	0.00262487	MAG	TH4645	2582580689	Proteobacteria	Deltaproteobacteria	Desulfuromonadales	Geobacteraceae
TBL_comb47_HYPODRAFT_100100142	3300000553	TH	10	TBL_comb47_HYPODRAFT_100100143		MtrAB/MtoAB/PioAB	129	0.00995908
TBL_comb47_HYPODRAFT_100100144	3300000553	TH	10	TBL_comb47_HYPODRAFT_100100143		MtrAB/MtoAB/PioAB	129	0.00995908
TBL_comb47_HYPODRAFT_100100145	3300000553	TH	10	TBL_comb47_HYPODRAFT_100100143		MtrAB/MtoAB/PioAB	129	0.00995908	100	TH1542	2582580653	Proteobacteria	Betaproteobacteria	Burkholderiales	Comamonadaceae	Albidiferax
TBL_comb47_HYPODRAFT_100100741	3300000553	TH	8	TBL_comb47_HYPODRAFT_100100745		Other putative PCC	31	0.00239327	MAG	TH4645	2582580689	Proteobacteria	Deltaproteobacteria	Desulfuromonadales	Geobacteraceae
TBL_comb47_HYPODRAFT_100100742	3300000553	TH	12	TBL_comb47_HYPODRAFT_100100745		Other putative PCC	31	0.00239327	MAG	TH4645	2582580689	Proteobacteria	Deltaproteobacteria	Desulfuromonadales	Geobacteraceae
TBL_comb47_HYPODRAFT_100100744	3300000553	TH	10	TBL_comb47_HYPODRAFT_100100745		Other putative PCC	31	0.00239327	MAG	TH4645	2582580689	Proteobacteria	Deltaproteobacteria	Desulfuromonadales	Geobacteraceae
TBL_comb47_HYPODRAFT_100101233	3300000553	TH	7	TBL_comb47_HYPODRAFT_100101232		Other putative PCC	24	0.00185285
TBL_comb47_HYPODRAFT_100101235	3300000553	TH	19	TBL_comb47_HYPODRAFT_100101232		Other putative PCC	24	0.00185285
TBL_comb47_HYPODRAFT_100101237	3300000553	TH	6	TBL_comb47_HYPODRAFT_100101232		Other putative PCC	24	0.00185285
TBL_comb47_HYPODRAFT_100102702	3300000553	TH	9			Outer surface MHC	41	0.00316529	MAG	TH2746	2582580664	Verrucomicrobia	Verrucomicrobiae	Verrucomicrobiales	Verrucomicrobiaceae	Akkermansia
TBL_comb47_HYPODRAFT_100105012	3300000553	TH	7	TBL_comb47_HYPODRAFT_100105011		Other putative PCC	69	0.00532695	MAG	TH2519	2593339181	Verrucomicrobia	Opitutae
TBL_comb47_HYPODRAFT_100113636	3300000553	TH	9			Outer surface MHC	73	0.00563576
TBL_comb47_HYPODRAFT_100117248	3300000553	TH	8			Outer surface MHC	85	0.00656219
TBL_comb47_HYPODRAFT_100125394	3300000553	TH	9			Outer surface MHC	47	0.0036285	MAG	TH3815	2582580680	Actinobacteria	Actinobacteria	Solirubrobacterales
TBL_comb47_HYPODRAFT_100126674	3300000553	TH	9			Outer surface MHC	63	0.00486374
TBL_comb47_HYPODRAFT_100126885	3300000553	TH	13			Outer surface MHC	33	0.00254767	MAG	TH4645	2582580689	Proteobacteria	Deltaproteobacteria	Desulfuromonadales	Geobacteraceae
TBL_comb47_HYPODRAFT_100135421	3300000553	TH	5	TBL_comb47_HYPODRAFT_100135422		ombB-omaB-omcB	577	0.0445457	MAG	TH254	2582580662	Acidobacteria	Holophagae	Holophagales	Holophagaceae	Geothrix
TBL_comb47_HYPODRAFT_100136974	3300000553	TH	10			Outer surface MHC	75	0.00579016
TBL_comb47_HYPODRAFT_100140141	3300000553	TH	6			Outer surface MHC	57	0.00440052	MAG	TH3311	2582580673	Bacteroidetes	Bacteroidia	Bacteroidales	Porphyromonadaceae
TBL_comb47_HYPODRAFT_100140863	3300000553	TH	9	TBL_comb47_HYPODRAFT_100140866		MtrAB/MtoAB/PioAB	94	0.00725701
TBL_comb47_HYPODRAFT_100140864	3300000553	TH	10	TBL_comb47_HYPODRAFT_100140866		MtrAB/MtoAB/PioAB	94	0.00725701
TBL_comb47_HYPODRAFT_100147735	3300000553	TH	6			Outer surface MHC	18	0.00138964
TBL_comb47_HYPODRAFT_100148683	3300000553	TH	8	TBL_comb47_HYPODRAFT_100148686		ombB-omaB-omcB	32	0.00247047	MAG	TH4645	2582580689	Proteobacteria	Deltaproteobacteria	Desulfuromonadales	Geobacteraceae
TBL_comb47_HYPODRAFT_100148684	3300000553	TH	10	TBL_comb47_HYPODRAFT_100148686		ombB-omaB-omcB	32	0.00247047	MAG	TH4645	2582580689	Proteobacteria	Deltaproteobacteria	Desulfuromonadales	Geobacteraceae
TBL_comb47_HYPODRAFT_100149933	3300000553	TH	6	TBL_comb47_HYPODRAFT_100149932		Other putative PCC	34	0.00262487	MAG	TH4565	2582580687	Acidobacteria	Holophagae	Holophagales
TBL_comb47_HYPODRAFT_100149935	3300000553	TH	28	TBL_comb47_HYPODRAFT_100149932		Other putative PCC	34	0.00262487	MAG	TH4565	2582580687	Acidobacteria	Holophagae	Holophagales
TBL_comb47_HYPODRAFT_100154133	3300000553	TH	9			Outer surface MHC	57	0.00440052	MAG	TH3815	2582580680	Actinobacteria	Actinobacteria	Solirubrobacterales
TBL_comb47_HYPODRAFT_100165666	3300000553	TH	5			Outer surface MHC	31	0.00239327	MAG	TH4645	2582580689	Proteobacteria	Deltaproteobacteria	Desulfuromonadales	Geobacteraceae
TBL_comb47_HYPODRAFT_100173831	3300000553	TH	9		Homolog of TBL_comb47_HYPODRAFT_100148686	ombB-omaB-omcB	33	0.00254767	84.311	TH4645	2582580689	Proteobacteria	Deltaproteobacteria	Desulfuromonadales	Geobacteraceae
TBL_comb47_HYPODRAFT_100182288	3300000553	TH	7			Outer surface MHC	14	0.00108083
TBL_comb47_HYPODRAFT_100184841	3300000553	TH	9		Homolog of TBL_comb47_HYPODRAFT_100148686	ombB-omaB-omcB	32	0.00247047	MAG	TH4645	2582580689	Proteobacteria	Deltaproteobacteria	Desulfuromonadales	Geobacteraceae
TBL_comb47_HYPODRAFT_100192481	3300000553	TH	26			Outer surface MHC	32	0.00247047	93.224	TH4645	2582580689	Proteobacteria	Deltaproteobacteria	Desulfuromonadales	Geobacteraceae
TBL_comb47_HYPODRAFT_100206621	3300000553	TH	5		Homolog of TBL_comb47_HYPODRAFT_100098732	ombB-omaB-omcB	540	0.0416892	97.414	TH254	2582580662	Acidobacteria	Holophagae	Holophagales	Holophagaceae	Geothrix
TBL_comb47_HYPODRAFT_100206622	3300000553	TH	5		Homolog of TBL_comb48_EPIDRAFT_10016955	ombB-omaB-omcB	540	0.0416892	100	TE911	2582580648	Acidobacteria	Holophagae	Holophagales	Holophagaceae	Geothrix
TBL_comb47_HYPODRAFT_100206623	3300000553	TH	10		Homolog of TBL_comb48_EPIDRAFT_10016954	ombB-omaB-omcB	540	0.0416892	99.839	TE911	2582580648	Acidobacteria	Holophagae	Holophagales	Holophagaceae	Geothrix
TBL_comb47_HYPODRAFT_100223011	3300000553	TH	15		Homolog of TBL_comb47_HYPODRAFT_1000571311	Other putative PCC	19	0.00146684	MAG	TH4848	2582580692	Bacteroidetes	Bacteroidia	Bacteroidales	Porphyromonadaceae	Paludibacter
TBL_comb47_HYPODRAFT_100236782	3300000553	TH	5			Outer surface MHC	19	0.00146684
TBL_comb47_HYPODRAFT_100238023	3300000553	TH	10	TBL_comb47_HYPODRAFT_100238024		MtrAB/MtoAB/PioAB	199	0.0153632	80.734	TH941	2593339177	Proteobacteria	Betaproteobacteria	Burkholderiales	Burkholderiaceae	Polynucleobacter
TBL_comb47_HYPODRAFT_100251663	3300000553	TH	10	TBL_comb47_HYPODRAFT_100251664		MtrAB/MtoAB/PioAB	108	0.00833784	74.711	TH941	2593339177	Proteobacteria	Betaproteobacteria	Burkholderiales	Burkholderiaceae	Polynucleobacter
TBL_comb47_HYPODRAFT_100266974	3300000553	TH	9			Outer surface MHC	25	0.00193005	100	TH2747	2582580665	Verrucomicrobia	Verrucomicrobiae	Verrucomicrobiales	Verrucomicrobia subdivision 3
TBL_comb47_HYPODRAFT_100271713	3300000553	TH	5	TBL_comb47_HYPODRAFT_100271712		ombB-omaB-omcB	98	0.00756581
TBL_comb47_HYPODRAFT_100271714	3300000553	TH	5	TBL_comb47_HYPODRAFT_100271712		ombB-omaB-omcB	98	0.00756581
TBL_comb47_HYPODRAFT_100275671	3300000553	TH	6			Outer surface MHC	29	0.00223886	100	TH4565	2582580687	Acidobacteria	Holophagae	Holophagales
TBL_comb47_HYPODRAFT_100282593	3300000553	TH	5	TBL_comb47_HYPODRAFT_100282592		ombB-omaB-omcB	29	0.00223886	81.562	TH4645	2582580689	Proteobacteria	Deltaproteobacteria	Desulfuromonadales	Geobacteraceae
TBL_comb47_HYPODRAFT_100283253	3300000553	TH	10	TBL_comb47_HYPODRAFT_100283252		MtrAB/MtoAB/PioAB	43	0.00331969
TBL_comb47_HYPODRAFT_100287123	3300000553	TH	10	TBL_comb47_HYPODRAFT_100287122		MtrAB/MtoAB/PioAB	34	0.00262487	78.947	TH941	2593339177	Proteobacteria	Betaproteobacteria	Burkholderiales	Burkholderiaceae	Polynucleobacter
TBL_comb47_HYPODRAFT_100287822	3300000553	TH	9			Outer surface MHC	28	0.00216166	MAG	TH5354	2582580695	Ignavibacteria
TBL_comb47_HYPODRAFT_100296983	3300000553	TH	9		Homolog of TBL_comb47_HYPODRAFT_100038057	Other putative PCC	78	0.00602177
TBL_comb47_HYPODRAFT_100304263	3300000553	TH	6			Outer surface MHC	16	0.00123524
TBL_comb47_HYPODRAFT_100312733	3300000553	TH	10	TBL_comb47_HYPODRAFT_100312732		MtrAB/MtoAB/PioAB	166	0.0128156	80.936	TH941	2593339177	Proteobacteria	Betaproteobacteria	Burkholderiales	Burkholderiaceae	Polynucleobacter
TBL_comb47_HYPODRAFT_100324214	3300000553	TH	7			Outer surface MHC	39	0.00301089	MAG	TH3815	2582580680	Actinobacteria	Actinobacteria	Solirubrobacterales
TBL_comb47_HYPODRAFT_100325822	3300000553	TH	10	TBL_comb47_HYPODRAFT_100325821		MtrAB/MtoAB/PioAB	78	0.00602177
TBL_comb47_HYPODRAFT_100327631	3300000553	TH	10	TBL_comb47_HYPODRAFT_100327632		MtrAB/MtoAB/PioAB	1003	0.0774338
TBL_comb47_HYPODRAFT_100329772	3300000553	TH	6	TBL_comb47_HYPODRAFT_100329773		MtrAB/MtoAB/PioAB	34	0.00262487
TBL_comb47_HYPODRAFT_100329841	3300000553	TH	10	TBL_comb47_HYPODRAFT_100329842		MtrAB/MtoAB/PioAB	234	0.0180653
TBL_comb47_HYPODRAFT_100332681	3300000553	TH	10	TBL_comb47_HYPODRAFT_100332682		MtrAB/MtoAB/PioAB	46	0.0035513
TBL_comb47_HYPODRAFT_100339291	3300000553	TH	8			Outer surface MHC	34	0.00262487
TBL_comb47_HYPODRAFT_100349965	3300000553	TH	7	TBL_comb47_HYPODRAFT_100349964		ombB-omaB-omcB	33	0.00254767
TBL_comb47_HYPODRAFT_100351872	3300000553	TH	9			Outer surface MHC	33	0.00254767	87.852	TH4645	2582580689	Proteobacteria	Deltaproteobacteria	Desulfuromonadales	Geobacteraceae
TBL_comb47_HYPODRAFT_100355261	3300000553	TH	9	TBL_comb47_HYPODRAFT_100355262		MtrAB/MtoAB/PioAB	206	0.0159037	81.963	TH941	2593339177	Proteobacteria	Betaproteobacteria	Burkholderiales	Burkholderiaceae	Polynucleobacter
TBL_comb47_HYPODRAFT_100356501	3300000553	TH	18		Homolog of TBL_comb47_HYPODRAFT_100057138	Other putative PCC	20	0.00154404
TBL_comb47_HYPODRAFT_100384783	3300000553	TH	7	TBL_comb47_HYPODRAFT_100384782		MtrAB/MtoAB/PioAB	70	0.00540415	80.196	TH941	2593339177	Proteobacteria	Betaproteobacteria	Burkholderiales	Burkholderiaceae	Polynucleobacter
TBL_comb47_HYPODRAFT_100385181	3300000553	TH	6	TBL_comb47_HYPODRAFT_100385182		MtrAB/MtoAB/PioAB	42	0.00324249
TBL_comb47_HYPODRAFT_100388943	3300000553	TH	6	TBL_comb47_HYPODRAFT_100388942		MtrAB/MtoAB/PioAB	15	0.00115803
TBL_comb47_HYPODRAFT_100392771	3300000553	TH	7	TBL_comb47_HYPODRAFT_100392773		MtrAB/MtoAB/PioAB	231	0.0178337	80.929	TH941	2593339177	Proteobacteria	Betaproteobacteria	Burkholderiales	Burkholderiaceae	Polynucleobacter
TBL_comb47_HYPODRAFT_100398973	3300000553	TH	10	TBL_comb47_HYPODRAFT_100398972		Other putative PCC	27	0.00208446
TBL_comb47_HYPODRAFT_100403341	3300000553	TH	7	TBL_comb47_HYPODRAFT_100403342		MtrAB/MtoAB/PioAB	36	0.00277928	76.744	TH3415	2582580674	Proteobacteria	Betaproteobacteria	Gallionellales	Gallionellaceae	Gallionella
TBL_comb47_HYPODRAFT_100443161	3300000553	TH	19		Homolog of TBL_comb47_HYPODRAFT_100079111	Other putative PCC	31	0.00239327		TH3273	2582580672	Acidobacteria	Holophagae	Holophagales	Holophagaceae	Geothrix
TBL_comb47_HYPODRAFT_100449021	3300000553	TH	11			Outer surface MHC	27	0.00208446
TBL_comb47_HYPODRAFT_100487011	3300000553	TH	10		Homolog of TBL_comb47_HYPODRAFT_1000081344	Other putative PCC	13	0.00100363
TBL_comb47_HYPODRAFT_100488022	3300000553	TH	10		Homolog of TBL_comb47_HYPODRAFT_1000081344	Other putative PCC	11	0.000849224
TBL_comb47_HYPODRAFT_100496771	3300000553	TH	7	TBL_comb47_HYPODRAFT_100496772		Other putative PCC	15	0.00115803	86.869	TH2746	2582580664	Verrucomicrobia	Verrucomicrobiae	Verrucomicrobiales	Verrucomicrobiaceae	Akkermansia
TBL_comb47_HYPODRAFT_100501172	3300000553	TH	14			Outer surface MHC	26	0.00200726
TBL_comb47_HYPODRAFT_100505571	3300000553	TH	8		Homolog of TBL_comb48_EPIDRAFT_10016951	ombB-omaB-omcB	18	0.00138964	77.429	TH254	2582580662	Acidobacteria	Holophagae	Holophagales	Holophagaceae	Geothrix
TBL_comb47_HYPODRAFT_100505751	3300000553	TH	8		Homolog of TBL_comb48_EPIDRAFT_10016951	ombB-omaB-omcB	18	0.00138964	77.971	TH254	2582580662	Acidobacteria	Holophagae	Holophagales	Holophagaceae	Geothrix
TBL_comb47_HYPODRAFT_100534862	3300000553	TH	6		Homolog of TBL_comb47_HYPODRAFT_100036178	Other putative PCC	13	0.00100363	77.013	TH2086	2593339179	Bacteroidetes	Bacteroidia	Bacteroidales
TBL_comb47_HYPODRAFT_100550223	3300000553	TH	10	TBL_comb47_HYPODRAFT_100550224		MtrAB/MtoAB/PioAB	136	0.0104995
TBL_comb47_HYPODRAFT_100556372	3300000553	TH	11			Outer surface MHC	23	0.00177565
TBL_comb47_HYPODRAFT_100566072	3300000553	TH	7		Homolog of TBL_comb47_HYPODRAFT_100030147	Other putative PCC	14	0.00108083	75.926	TH6286	2582580702	Bacteroidetes	Bacteroidia	Bacteroidales
TBL_comb47_HYPODRAFT_100589422	3300000553	TH	7	TBL_comb47_HYPODRAFT_100589421		MtrAB/MtoAB/PioAB	33	0.00254767
TBL_comb47_HYPODRAFT_100600681	3300000553	TH	7		Homolog of TBL_comb48_EPIDRAFT_10016951	ombB-omaB-omcB	19	0.00146684	78.613	TH254	2582580662	Acidobacteria	Holophagae	Holophagales	Holophagaceae	Geothrix
TBL_comb47_HYPODRAFT_100642691	3300000553	TH	10	TBL_comb47_HYPODRAFT_100642692		MtrAB/MtoAB/PioAB	55	0.00424612	100	TE1149	2582580615	Proteobacteria	Gammaproteobacteria	Methylococcales	Methylococcaceae	Methylobacter
TBL_comb47_HYPODRAFT_100656551	3300000553	TH	7		Homolog of TBL_comb47_HYPODRAFT_100148686	ombB-omaB-omcB	29	0.00223886	83.109	TH4645	2582580689	Proteobacteria	Deltaproteobacteria	Desulfuromonadales	Geobacteraceae
TBL_comb47_HYPODRAFT_100695962	3300000553	TH	20		Homolog of TBL_comb47_HYPODRAFT_1000571311	Other putative PCC	13	0.00100363
TBL_comb47_HYPODRAFT_100699172	3300000553	TH	9	TBL_comb47_HYPODRAFT_100699171		MtrAB/MtoAB/PioAB	34	0.00262487
TBL_comb47_HYPODRAFT_100739001	3300000553	TH	11			Outer surface MHC	29	0.00223886	76.02	TH4645	2582580689	Proteobacteria	Deltaproteobacteria	Desulfuromonadales	Geobacteraceae
TBL_comb47_HYPODRAFT_100746472	3300000553	TH	6			Outer surface MHC	26	0.00200726
TBL_comb47_HYPODRAFT_100771401	3300000553	TH	9			Outer surface MHC	25	0.00193005
TBL_comb47_HYPODRAFT_100787171	3300000553	TH	5			Outer surface MHC	17	0.00131244
TBL_comb47_HYPODRAFT_100899561	3300000553	TH	7			Outer surface MHC	12	0.000926426
TBL_comb47_HYPODRAFT_100917021	3300000553	TH	10			Outer surface MHC	24	0.00185285
TBL_comb47_HYPODRAFT_101009281	3300000553	TH	19		Homolog of TBL_comb47_HYPODRAFT_1000571311	Other putative PCC	15	0.00115803
TBL_comb47_HYPODRAFT_101052822	3300000553	TH	5	TBL_comb47_HYPODRAFT_101052823		ombB-omaB-omcB	12	0.000926426	93.59	TH4565	2582580687	Acidobacteria	Holophagae	Holophagales
TBL_comb47_HYPODRAFT_101083542	3300000553	TH	7		Homolog of TBL_comb47_HYPODRAFT_100038057	Other putative PCC	14	0.00108083
TBL_comb47_HYPODRAFT_101094991	3300000553	TH	5			Outer surface MHC	10	0.000772022
TBL_comb47_HYPODRAFT_101095561	3300000553	TH	5		Homolog of TBL_comb47_HYPODRAFT_1000025819	Other putative PCC	12	0.000926426	80.69	TH2747	2582580665	Verrucomicrobia	Verrucomicrobiae	Verrucomicrobiales	Verrucomicrobia subdivision 3
TBL_comb47_HYPODRAFT_101143001	3300000553	TH	7	TBL_comb47_HYPODRAFT_101143002		MtrAB/MtoAB/PioAB	25	0.00193005
TBL_comb47_HYPODRAFT_101168401	3300000553	TH	7			Outer surface MHC	15	0.00115803
TBL_comb47_HYPODRAFT_101246221	3300000553	TH	7		Homolog of TBL_comb47_HYPODRAFT_1000365612	Other putative PCC	16	0.00123524
TBL_comb47_HYPODRAFT_101417871	3300000553	TH	7			Outer surface MHC	25	0.00193005
TBL_comb47_HYPODRAFT_101456202	3300000553	TH	9		Homolog of TBL_comb47_HYPODRAFT_1000081344	Other putative PCC	12	0.000926426
TBL_comb47_HYPODRAFT_101460871	3300000553	TH	6			Outer surface MHC	16	0.00123524
TBL_comb47_HYPODRAFT_101531871	3300000553	TH	8			Outer surface MHC	17	0.00131244
TBL_comb48_EPIDRAFT_100021936	3300000439	TE	10		Homolog of TBL_comb48_EPIDRAFT_10016951	ombB-omaB-omcB	130	0.0237352	MAG	TE911	2582580648	Acidobacteria	Holophagae	Holophagales	Holophagaceae	Geothrix
TBL_comb48_EPIDRAFT_10016951	3300000439	TE	5	TBL_comb48_EPIDRAFT_10016957		ombB-omaB-omcB	131	0.0239178	MAG	TE911	2582580648	Acidobacteria	Holophagae	Holophagales	Holophagaceae	Geothrix
TBL_comb48_EPIDRAFT_10016954	3300000439	TE	10	TBL_comb48_EPIDRAFT_10016957		ombB-omaB-omcB	131	0.0239178	MAG	TE911	2582580648	Acidobacteria	Holophagae	Holophagales	Holophagaceae	Geothrix
TBL_comb48_EPIDRAFT_10016955	3300000439	TE	5	TBL_comb48_EPIDRAFT_10016957		ombB-omaB-omcB	131	0.0239178	MAG	TE911	2582580648	Acidobacteria	Holophagae	Holophagales	Holophagaceae	Geothrix
TBL_comb48_EPIDRAFT_10016956	3300000439	TE	5	TBL_comb48_EPIDRAFT_10016957		ombB-omaB-omcB	131	0.0239178	MAG	TE911	2582580648	Acidobacteria	Holophagae	Holophagales	Holophagaceae	Geothrix
TBL_comb48_EPIDRAFT_10019023	3300000439	TE	46	TBL_comb48_EPIDRAFT_10019025		Other putative PCC	39	0.00712057
TBL_comb48_EPIDRAFT_10019024	3300000439	TE	6	TBL_comb48_EPIDRAFT_10019025		Other putative PCC	39	0.00712057
TBL_comb48_EPIDRAFT_10019026	3300000439	TE	21	TBL_comb48_EPIDRAFT_10019025		Other putative PCC	39	0.00712057
TBL_comb48_EPIDRAFT_10030272	3300000439	TE	10	TBL_comb48_EPIDRAFT_10030273		MtrAB/MtoAB/PioAB	166	0.0303081	MAG	TE439	2593339187	Proteobacteria	Betaproteobacteria	Ferrovales	Ferrovaceae	Ferrovum
TBL_comb48_EPIDRAFT_10030731	3300000439	TE	7		Homolog of TBL_comb47_HYPODRAFT_1000039958	Other putative PCC	27	0.00492963	MAG	TE4548	2582580637	Proteobacteria	Betaproteobacteria	Burkholderiales	Comamonadaceae	Albidiferax
TBL_comb48_EPIDRAFT_10035468	3300000439	TE	51		Homolog of TBL_comb48_EPIDRAFT_10019023	Other putative PCC	21	0.00383415
TBL_comb48_EPIDRAFT_10045641	3300000439	TE	10	TBL_comb48_EPIDRAFT_10045643		MtrAB/MtoAB/PioAB	27	0.00492963	100	TH1542	2582580653	Proteobacteria	Betaproteobacteria	Burkholderiales	Comamonadaceae	Albidiferax
TBL_comb48_EPIDRAFT_10045642	3300000439	TE	10	TBL_comb48_EPIDRAFT_10045643		MtrAB/MtoAB/PioAB	27	0.00492963
TBL_comb48_EPIDRAFT_10045644	3300000439	TE	8	TBL_comb48_EPIDRAFT_10045643		MtrAB/MtoAB/PioAB	27	0.00492963
TBL_comb48_EPIDRAFT_10056393	3300000439	TE	21	TBL_comb48_EPIDRAFT_10056392		Other putative PCC	21	0.00383415
TBL_comb48_EPIDRAFT_10063392	3300000439	TE	13	TBL_comb48_EPIDRAFT_10063393		Other putative PCC	19	0.003469	MAG	TE8052	2582580647	Bacteroidetes	Sphingobacteriia	Sphingobacteriales
TBL_comb48_EPIDRAFT_10063462	3300000439	TE	9		Homolog of TBL_comb47_HYPODRAFT_100038057	Other putative PCC	21	0.00383415	MAG	TE2167	2582580623	Proteobacteria	Betaproteobacteria	Methylophilales	Methylophilaceae	Methylotenera
TBL_comb48_EPIDRAFT_10079572	3300000439	TE	8	TBL_comb48_EPIDRAFT_10079571		Other putative PCC	119	0.0217269	MAG	TE911	2582580648	Acidobacteria	Holophagae	Holophagales	Holophagaceae	Geothrix
TBL_comb48_EPIDRAFT_10079983	3300000439	TE	7	TBL_comb48_EPIDRAFT_10079984		Other putative PCC	46	0.00839863	MAG	TE1800	2593339189	Verrucomicrobia	Opitutae
TBL_comb48_EPIDRAFT_10088172	3300000439	TE	10			Outer surface MHC	28	0.00511221	100	TH1542	2582580653	Proteobacteria	Betaproteobacteria	Burkholderiales	Comamonadaceae	Albidiferax
TBL_comb48_EPIDRAFT_10093864	3300000439	TE	10	TBL_comb48_EPIDRAFT_10093863		MtrAB/MtoAB/PioAB	37	0.00675542	74.711	TH941	2593339177	Proteobacteria	Betaproteobacteria	Burkholderiales	Burkholderiaceae	Polynucleobacter
TBL_comb48_EPIDRAFT_10099641	3300000439	TE	10			Outer surface MHC	118	0.0215443	99.965	TH254	2582580662	Acidobacteria	Holophagae	Holophagales	Holophagaceae	Geothrix
TBL_comb48_EPIDRAFT_10119382	3300000439	TE	10	TBL_comb48_EPIDRAFT_10119383		MtrAB/MtoAB/PioAB	18	0.00328642
TBL_comb48_EPIDRAFT_10128052	3300000439	TE	10			Outer surface MHC	25	0.00456447	100	TH1542	2582580653	Proteobacteria	Betaproteobacteria	Burkholderiales	Comamonadaceae	Albidiferax
TBL_comb48_EPIDRAFT_10138782	3300000439	TE	10	TBL_comb48_EPIDRAFT_10138783		MtrAB/MtoAB/PioAB	86	0.0157018	81.963	TH941	2593339177	Proteobacteria	Betaproteobacteria	Burkholderiales	Burkholderiaceae	Polynucleobacter
TBL_comb48_EPIDRAFT_10156094	3300000439	TE	10	TBL_comb48_EPIDRAFT_10156093		MtrAB/MtoAB/PioAB	177	0.0323164
TBL_comb48_EPIDRAFT_10174952	3300000439	TE	10	TBL_comb48_EPIDRAFT_10174953		MtrAB/MtoAB/PioAB	24	0.00438189	80.734	TH941	2593339177	Proteobacteria	Betaproteobacteria	Burkholderiales	Burkholderiaceae	Polynucleobacter
TBL_comb48_EPIDRAFT_10176292	3300000439	TE	5	TBL_comb48_EPIDRAFT_10176294		ombB-omaB-omcB	18	0.00328642
TBL_comb48_EPIDRAFT_10176293	3300000439	TE	5	TBL_comb48_EPIDRAFT_10176294		ombB-omaB-omcB	18	0.00328642
TBL_comb48_EPIDRAFT_10179401	3300000439	TE	10	TBL_comb48_EPIDRAFT_10179402		MtrAB/MtoAB/PioAB	26	0.00474705
TBL_comb48_EPIDRAFT_10183184	3300000439	TE	7			Outer surface MHC	19	0.003469
TBL_comb48_EPIDRAFT_10186151	3300000439	TE	8		Homolog of TBL_comb47_HYPODRAFT_10000014148	MtrAB/MtoAB/PioAB	18	0.00328642	98.903	TH433	2582580684	Proteobacteria	Deltaproteobacteria	Desulfobacterales	Desulfobulbaceae	Desulfocapsa
TBL_comb48_EPIDRAFT_10207573	3300000439	TE	6	TBL_comb48_EPIDRAFT_10207572		MtrAB/MtoAB/PioAB	36	0.00657284
TBL_comb48_EPIDRAFT_10218762	3300000439	TE	6			Outer surface MHC	16	0.00292126
TBL_comb48_EPIDRAFT_10282982	3300000439	TE	6			Outer surface MHC	20	0.00365158
TBL_comb48_EPIDRAFT_10310152	3300000439	TE	10	TBL_comb48_EPIDRAFT_10310151		MtrAB/MtoAB/PioAB	18	0.00328642
TBL_comb48_EPIDRAFT_10326372	3300000439	TE	10	TBL_comb48_EPIDRAFT_10326371		MtrAB/MtoAB/PioAB	19	0.003469
TBL_comb48_EPIDRAFT_10326711	3300000439	TE	6		Homolog of TBL_comb47_HYPODRAFT_100036178	Other putative PCC	13	0.00237352	78.231	TH2086	2593339179	Bacteroidetes	Bacteroidia	Bacteroidales
TBL_comb48_EPIDRAFT_10345292	3300000439	TE	10	TBL_comb48_EPIDRAFT_10345293		MtrAB/MtoAB/PioAB	43	0.00785089	93.627	TE1149	2582580615	Proteobacteria	Gammaproteobacteria	Methylococcales	Methylococcaceae	Methylobacter
TBL_comb48_EPIDRAFT_10347991	3300000439	TE	10	TBL_comb48_EPIDRAFT_10347992		MtrAB/MtoAB/PioAB	22	0.00401673	80.936	TH941	2593339177	Proteobacteria	Betaproteobacteria	Burkholderiales	Burkholderiaceae	Polynucleobacter
TBL_comb48_EPIDRAFT_10353601	3300000439	TE	6	TBL_comb48_EPIDRAFT_10353602		MtrAB/MtoAB/PioAB	17	0.00310384	80.115	TH941	2593339177	Proteobacteria	Betaproteobacteria	Burkholderiales	Burkholderiaceae	Polynucleobacter
TBL_comb48_EPIDRAFT_10420111	3300000439	TE	6			Outer surface MHC	20	0.00365158
TBL_comb48_EPIDRAFT_10434092	3300000439	TE	8			Outer surface MHC	14	0.0025561	73.053	TH2746	2582580664	Verrucomicrobia	Verrucomicrobiae	Verrucomicrobiales	Verrucomicrobiaceae	Akkermansia
TBL_comb48_EPIDRAFT_10658541	3300000439	TE	10		Homolog of TBL_comb47_HYPODRAFT_100283253	MtrAB/MtoAB/PioAB	15	0.00273868	81.509	TH941	2593339177	Proteobacteria	Betaproteobacteria	Burkholderiales	Burkholderiaceae	Polynucleobacter
TBL_comb48_EPIDRAFT_10675271	3300000439	TE	6			Outer surface MHC	20	0.00365158
Footnotes:
aMHC genes were ordered by their locus tags in the metagenome. MHC genes that are in the same gene cluster were highlighted with either green or blue color.
bFor a MHC in a putative PCC, its associated porin-coding gene locus tag in the metagenome is listed. However, if the MHC is on a very short contig or at the end of a long contig, the associated porin-coding gene may be missing due to genome incompleteness. For these MHCs, we still identify the MHC as a putative PCC component, if its homologous MHC (with >60% protein identity) is a putative PCC c…
cThe coverage depth of MHC-encoding genes in the metagenome before normalization and the normalized abundance by average coverage depth of the single-copy conserved essential bacterial genes in order to compare among metagenomes.
dThe MAG to which the MHC-encoding gene belongs to is listed in bold fonts (also indicated by "MAG" in the column). For MHCs that do not belong to any MAG, the MAG to which the MHC has the best BLASTN match (e-value < 1e-10) among all MAGs is listed, with the DNA sequence percent identity indicated.
