# Supplementary material for: Extracellular Electron Transfer May Be an Overlooked Contribution to Pelagic Respiration in Humic-Rich Freshwater Lakes
Source: mSphere. 2019 Jan 23;4(1):e00436-18. doi: 10.1128/mSphere.00436-18 (PMC6344600; doi:10.1128/mSphere.00436-18)
Supplement: TABLE S3 [file mSphere.00436-18-st003.xlsx]

## Sheet: Table S3
Table S3. List of Cyc2-like genes in the metagenomes
Cyc2-like gene locus tag in metagenome	IMG metagenome ID	Metagenome name	No. of predicted trans-outer-membrane motifs	Predicted cellular location	Raw coverage depth in metagenomea	Normalized abundance in metagenomea	MAG or the best BLASTN match among MAGsb
							DNA sequence percent identity to MAG (%)	MAG name	MAG IMG genome ID	MAG classification - Phylum	MAG classification - Class	MAG classification - Order	MAG classification - family	MAG classification - Genus
B570J40625_1000013576	3300002835	ME	16	Outer Membrane	66	0.000736096
B570J40625_10000214120	3300002835	ME	18	Outer Membrane	72	0.000803014
B570J40625_1002183511	3300002835	ME	>13	Extracellular	27	0.00030113
TBL_comb47_HYPODRAFT_1000005728	3300000553	TH	18	Extracellular	31	0.00239327	MAG	TH5629	2582580697	Ignavibacteria	Ignavibacteria	Ignavibacteriales	Ignavibacteriaceae
TBL_comb47_HYPODRAFT_1000027146	3300000553	TH	2	Extracellular	69	0.00532695	MAG	TH3415	2582580674	Proteobacteria	Betaproteobacteria	Gallionellales	Gallionellaceae	Gallionella
TBL_comb47_HYPODRAFT_1000028032	3300000553	TH	16	Extracellular	69	0.00532695	MAG	TH2159	2582580658	Proteobacteria	Betaproteobacteria	Burkholderiales	Comamonadaceae	Albidiferax
TBL_comb47_HYPODRAFT_1000044342	3300000553	TH	14	Extracellular	79	0.00609897	MAG	TH1998	2582580654	Proteobacteria	Epsilonproteobacteria	Campylobacterales	Helicobacteraceae	Sulfurimonas
TBL_comb47_HYPODRAFT_100005042	3300000553	TH	16	Extracellular	142	0.0109627	MAG	TH1542	2582580653	Proteobacteria	Betaproteobacteria	Burkholderiales	Comamonadaceae	Albidiferax
TBL_comb47_HYPODRAFT_100006564	3300000553	TH	20	Outer Membrane	44	0.0033969	84.223	TH2086	2593339179	Bacteroidetes	Bacteroidia	Bacteroidales
TBL_comb47_HYPODRAFT_1000094126	3300000553	TH	20	Outer Membrane	33	0.00254767
TBL_comb47_HYPODRAFT_100009493	3300000553	TH	0	Extracellular	29	0.00223886	MAG	TH3552	2582580677	Proteobacteria	Gammaproteobacteria	Methylococcales	Methylococcaceae	Methylobacter
TBL_comb47_HYPODRAFT_1000112315	3300000553	TH	20	Outer Membrane	64	0.00494094	MAG	TH3311	2582580673	Bacteroidetes	Bacteroidia	Bacteroidales	Porphyromonadaceae
TBL_comb47_HYPODRAFT_1000123232	3300000553	TH	18	Outer Membrane	69	0.00532695	MAG	TH3520	2593339184	Chlorobi	Chlorobia	Chlorobiales	Chlorobiaceae	Pelodictyon
TBL_comb47_HYPODRAFT_1000134217	3300000553	TH	18	Extracellular	45	0.0034741	95.935	TE2094	2582580621	Proteobacteria	Betaproteobacteria	Burkholderiales	Burkholderiaceae	Polynucleobacter
TBL_comb47_HYPODRAFT_1000179514	3300000553	TH	18	Outer Membrane	1505	0.116189	MAG	TH111	2582580651	Chlorobi	Chlorobia	Chlorobiales	Chlorobiaceae	Pelodictyon
TBL_comb47_HYPODRAFT_1000180515	3300000553	TH	18	Extracellular	27	0.00208446	MAG	TH6286	2582580702	Bacteroidetes	Bacteroidia	Bacteroidales
TBL_comb47_HYPODRAFT_1000250622	3300000553	TH	16	Outer Membrane	27	0.00208446	MAG	TH5891	2582580700	Proteobacteria	Betaproteobacteria	Burkholderiales	Comamonadaceae	Albidiferax
TBL_comb47_HYPODRAFT_1000323416	3300000553	TH	18	Outer Membrane	21	0.00162125	84.609	TH2086	2593339179	Bacteroidetes	Bacteroidia	Bacteroidales
TBL_comb47_HYPODRAFT_1000349013	3300000553	TH	8	Extracellular	115	0.00887825	MAG	TH1380	2593339191	Proteobacteria	Gammaproteobacteria	Methylococcales	Methylococcaceae	Methylobacter
TBL_comb47_HYPODRAFT_100038059	3300000553	TH	18	Outer Membrane	287	0.022157	MAG	TH545	2593339176	Proteobacteria	Betaproteobacteria	Methylophilales	Methylophilaceae	Methylotenera
TBL_comb47_HYPODRAFT_100044909	3300000553	TH	20	Outer Membrane	26	0.00200726	82.268	TH2086	2593339179	Bacteroidetes	Bacteroidia	Bacteroidales
TBL_comb47_HYPODRAFT_100053894	3300000553	TH	18	Extracellular	37	0.00285648
TBL_comb47_HYPODRAFT_100055174	3300000553	TH	16	Outer Membrane	38	0.00293368	MAG	TH2160	2582580659	Proteobacteria	Betaproteobacteria	Burkholderiales	Comamonadaceae	Albidiferax
TBL_comb47_HYPODRAFT_100056727	3300000553	TH	18	Outer Membrane	61	0.00470933	MAG	TH2086	2593339179	Bacteroidetes	Bacteroidia	Bacteroidales
TBL_comb47_HYPODRAFT_1000611810	3300000553	TH	>10	Outer Membrane	61	0.00470933	MAG	TH2519	2593339181	Verrucomicrobia	Opitutae
TBL_comb47_HYPODRAFT_100069507	3300000553	TH	20	Outer Membrane	42	0.00324249	MAG	TH4565	2582580687	Acidobacteria	Holophagae	Holophagales
TBL_comb47_HYPODRAFT_100070961	3300000553	TH	16	Outer Membrane	37	0.00285648	MAG	TH2160	2582580659	Proteobacteria	Betaproteobacteria	Burkholderiales	Comamonadaceae	Albidiferax
TBL_comb47_HYPODRAFT_1000811811	3300000553	TH	20	Outer Membrane	125	0.00965027	MAG	TH1380	2593339191	Proteobacteria	Gammaproteobacteria	Methylococcales	Methylococcaceae	Methylobacter
TBL_comb47_HYPODRAFT_100082442	3300000553	TH	18	Extracellular	223	0.0172161	99.39	TE2094	2582580621	Proteobacteria	Betaproteobacteria	Burkholderiales	Burkholderiaceae	Polynucleobacter
TBL_comb47_HYPODRAFT_100095997	3300000553	TH	20	Outer Membrane	18	0.00138964	MAG	TH4697	2582580690	Bacteroidetes	Flavobacteriia	Flavobacteriales	Flavobacteriaceae	Flavobacterium
TBL_comb47_HYPODRAFT_100204873	3300000553	TH	20	Extracellular	19	0.00146684	MAG	TH4848	2582580692	Bacteroidetes	Bacteroidia	Bacteroidales	Porphyromonadaceae	Paludibacter
TBL_comb47_HYPODRAFT_100231706	3300000553	TH	8	Extracellular	76	0.00586737	84.61	TH1380	2593339191	Proteobacteria	Gammaproteobacteria	Methylococcales	Methylococcaceae	Methylobacter
TBL_comb47_HYPODRAFT_100319672	3300000553	TH	18	Extracellular	15	0.00115803	82.808	TH545	2593339176	Proteobacteria	Betaproteobacteria	Methylophilales	Methylophilaceae	Methylotenera
TBL_comb47_HYPODRAFT_100336994	3300000553	TH	18	Extracellular	313	0.0241643
TBL_comb47_HYPODRAFT_100340643	3300000553	TH	18	Outer Membrane	25	0.00193005	MAG	TH6717	2582580703	Proteobacteria	Alphaproteobacteria	Rhizobiales
TBL_comb47_HYPODRAFT_100403821	3300000553	TH	15	Outer Membrane	60	0.00463213	99.025	TE1800	2593339189	Verrucomicrobia	Opitutae
TBL_comb47_HYPODRAFT_100829722	3300000553	TH	13	Extracellular	15	0.00115803	85.276	TH1380	2593339191	Proteobacteria	Gammaproteobacteria	Methylococcales	Methylococcaceae	Methylobacter
TBL_comb47_HYPODRAFT_100957361	3300000553	TH	13	Extracellular	21	0.00162125
TBL_comb47_HYPODRAFT_100965141	3300000553	TH	20	Extracellular	100	0.00772022	96.599	TE439	2593339187	Proteobacteria	Betaproteobacteria	Ferrovales	Ferrovaceae	Ferrovum
TBL_comb47_HYPODRAFT_100972192	3300000553	TH	18	Extracellular	305	0.0235467	99.183	TE439	2593339187	Proteobacteria	Betaproteobacteria	Ferrovales	Ferrovaceae	Ferrovum
TBL_comb48_EPIDRAFT_100002314	3300000439	TE	18	Outer Membrane	373	0.0681019	MAG	TE211	2582580622	Chlorobi	Chlorobia	Chlorobiales	Chlorobiaceae	Pelodictyon
TBL_comb48_EPIDRAFT_100004628	3300000439	TE	18	Outer Membrane	69	0.0125979	MAG	TE2493	2582580625	Chlorobi	Chlorobia	Chlorobiales	Chlorobiaceae	Pelodictyon
TBL_comb48_EPIDRAFT_10005564	3300000439	TE	20	Extracellular	48	0.00876378
TBL_comb48_EPIDRAFT_10019663	3300000439	TE	18	Outer Membrane	40	0.00730315	MAG	TE1800	2593339189	Verrucomicrobia	Opitutae
TBL_comb48_EPIDRAFT_100201610	3300000439	TE	15	Extracellular	26	0.00474705	MAG	TE4605	2582580638	Verrucomicrobia	Verrucomicrobiae	Verrucomicrobiales	Verrucomicrobiaceae	Verrucomicrobium
TBL_comb48_EPIDRAFT_10022974	3300000439	TE	20	Outer Membrane	22	0.00401673	MAG	TE5136	2582580639	Proteobacteria	Gammaproteobacteria	Methylococcales	Methylococcaceae	Methylobacter
TBL_comb48_EPIDRAFT_10052076	3300000439	TE	18	Extracellular	158	0.0288475	MAG	TE439	2593339187	Proteobacteria	Betaproteobacteria	Ferrovales	Ferrovaceae	Ferrovum
TBL_comb48_EPIDRAFT_10052983	3300000439	TE	8	Outer Membrane	46	0.00839863	MAG	TE2668	2593339193	Proteobacteria	Gammaproteobacteria
TBL_comb48_EPIDRAFT_10063672	3300000439	TE	8	Outer Membrane	24	0.00438189	MAG	TE2167	2582580623	Proteobacteria	Betaproteobacteria	Methylophilales	Methylophilaceae	Methylotenera
TBL_comb48_EPIDRAFT_10081153	3300000439	TE	20	Extracellular	20	0.00365158
TBL_comb48_EPIDRAFT_10093623	3300000439	TE	14	Outer Membrane	34	0.00620768
TBL_comb48_EPIDRAFT_10132454	3300000439	TE	18	Extracellular	21	0.00383415	MAG	TE2167	2582580623	Proteobacteria	Betaproteobacteria	Methylophilales	Methylophilaceae	Methylotenera
TBL_comb48_EPIDRAFT_10147942	3300000439	TE	18	Extracellular	20	0.00365158	MAG	TE8031	2582580646	Proteobacteria	Gammaproteobacteria	Methylococcales	Methylococcaceae	Methylobacter
TBL_comb48_EPIDRAFT_10155712	3300000439	TE	16	Extracellular	27	0.00492963	100	TH1542	2582580653	Proteobacteria	Betaproteobacteria	Burkholderiales	Comamonadaceae	Albidiferax
TBL_comb48_EPIDRAFT_10163444	3300000439	TE	18	Extracellular	53	0.00967668
TBL_comb48_EPIDRAFT_10168408	3300000439	TE	18	Extracellular	99	0.0180753
TBL_comb48_EPIDRAFT_10181313	3300000439	TE	18	Extracellular	32	0.00584252
TBL_comb48_EPIDRAFT_10183321	3300000439	TE	8	Extracellular	19	0.003469	MAG	TE5136	2582580639	Proteobacteria	Gammaproteobacteria	Methylococcales	Methylococcaceae	Methylobacter
TBL_comb48_EPIDRAFT_10350322	3300000439	TE	18	Outer Membrane	16	0.00292126
TBL_comb48_EPIDRAFT_10507142	3300000439	TE	17	Outer Membrane	19	0.003469
Footnotes:							33
aThe coverage depth of Cyc2-like genes in the metagenome before normalization and the normalized abundance by the average of single-copy conserved essential bacterial genes in order to compare among metagenomes.
bThe MAG to which the Cyc2-like gene belongs to is listed in bold fonts (also indicated as "MAG" in the column). For Cyc2-like genes that do not belong to any MAG, the MAG to which the Cyc2-like gene has the best BLASTN (evalue < 1e-10) match among all MAGs is listed, with the DNA sequence percent identity indicated.
